# Supplementary material for: Ultrasensitive Detection of Multidrug-Resistant Mycobacterium tuberculosis Using SuperSelective Primer-Based Real-Time PCR Assays
Source: Int J Mol Sci. 2022 Dec 12;23(24):15752. doi: 10.3390/ijms232415752 (PMC9779475; doi:10.3390/ijms232415752)
Supplement: Supplementary file 1 [file ijms-23-15752-s001.zip]

Archive with 1 entries (1 files):
- ijms-2010527-supplementary_REV.pdf
